# Supplementary material for: The Efficacy and Safety of Tirzepatide in Patients with Diabetes and/or Obesity: Systematic Review and Meta-Analysis of Randomized Clinical Trials
Source: Pharmaceuticals (Basel). 2025 Apr 30;18(5):668. doi: 10.3390/ph18050668 (PMC12114739; doi:10.3390/ph18050668)
Supplement: Supplementary file 1 [file pharmaceuticals-18-00668-s001.zip]

Archive with 1 entries (1 files):
- pharmaceuticals-3553651-supplementary.pdf
